# Supplementary material for: Molecular evolution, characterization, and expression analysis of SnRK2 gene family in Pak-choi (Brassica rapa ssp. chinensis)
Source: Front Plant Sci. 2015 Oct 21;6:879. doi: 10.3389/fpls.2015.00879 (PMC4617174; doi:10.3389/fpls.2015.00879)
Supplement: Supplementary file 2 [file DataSheet2.XLSX]

## Sheet: S1
Supplementary Table 1. Primers for BcSnRK2 genes cloning and quantitative real-time PCR
Gene name	Usage of primer	Sense Primer (5'-3')	Anti-sense Primer(5'-3')
BcSnRK2.1a	Full-length and CDS clone	ATGGACAAGTATGAGGTTGTG	TCATTTTCTTTCTTCTTGAG
	qPCR	AAGTATGAGGTTGTGAAGGA	GCGAATGATATTAGGATGCTTA
BcSnRK2.1b	Full-length and CDS clone	ATGGATAAGTATGAGGTTGTG	TCATTTTTTTTCCTTTAACGCT
	qPCR	AACTCCAGCATACATAGCA	TCCAACCAGCATCACATA
BcSnRK2.2	Full-length and CDS clone	ATGGATCCGACGACGGCG	TCAAAGAGCATAAACTAT
	qPCR	ATGGACGAGAACAGAATGA	TAACGGCTGGAATGGTAG
BcSnRK2.3	Full-length and CDS clone	ATGGATCGAGCAGCAGCGGT	TCACAGAGCATAAACTATCTC
	qPCR	TGCTGTCATCTCATCTCAA	CGTGTTGCTCTCCTCTAT
BcSnRK2.4a	Full-length and CDS clone	ATGGAGAAGTACGAGCTGGT	TCAACTGATTATCACTTCTC
	qPCR	TGAGAATGTGGCAAGAGA	GGCAATAGCAAGATGAGTT
BcSnRK2.4b	Full-length and CDS clone	ATGGAGAAGTACGAGCTGGTG	TCAAGTGATTTTCACTTCTC
	qPCR	TGAGAATGTGGCAAGAGA	GGCAATAGCAAGATGAGTT
BcSnRK2.5	Full-length and CDS clone	ATGGACAAGTATGAAGTTGT	TTAAGCTTTAGAAGACTCTTG
	qPCR	TGTTGCTCGTCTCCTTAG	CAGAACCACCTCCTTGAA
BcSnRK2.6a	Full-length and CDS clone	ATGGACCGACCAGCAGTGAGT	TCACATTGCGTACACAATCTC
	qPCR	GAGAGGTGAGAAGATAGATGA	AATGTGTTGGTGTTAATACGA
BcSnRK2.6b	Full-length and CDS clone	ATGGATCGACCAGCAGTGAGT	TCACATTGCGTACACGATCTC
	qPCR	GCGAGGTGAGAAGATAGAT	GCTGCGTATTCCATAACAA
BcSnRK2.7	Full-length and CDS clone	ATGGAAAGGTACGACATACTG	TCATAGAGCACATACGAAATC
	qPCR	AGCATCTCTTATCTCGTATCTT	GTTCTCTTCTTCTTCTTCATCTT
BcSnRK2.8a	Full-length and CDS clone	ATGGAGAGGTATGATATAGTG	TCACAAAGTGCAAACGAAATC
	qPCR	AAGAGAATAACTATGGAGGAGAT	CTACCGCTATCACCAGAG
BcSnRK2.8b	Full-length and CDS clone	ATGGAAGCAAGTTGGGTTAG	TCACAAAACGAAATCACCAG
	qPCR	AGACAACGGTAGGAACAC	CCAACGAGCATTACATACAA
BcSnRK2.10	Full-length and CDS clone	ATGGAGAAGTACGAGCTGGT	TTAACTGATTCGGATTTCTC
	qPCR	TGTCGCTAATCCACTCAA	ATCTCTTCAACGCTCTGT
BrGAPDH	qPCR	TGAGCATGAATACAAGTC	GAGTAGCAGTGATAGAGT

## Sheet: S2
Supplementary Table 2. Information of SnRK2 gene families in Carica papaya, Populus trichocarpa, Vitis vinifera, Amborella trichopoda, Selaginella moellendorffii, Physcomitrella patens and Chlamydomonas reinhardtii
Species	Gene	Protein	Locus	Chromosome no.	Genome location Star	Genome location End	Protein length (aa)	Exon number	Group	At orthologs (Blast results)
										A. thaliana Locus	Identity	E-value
Carica papaya	CpaSnRK2.5	CpaSnRK2.5	evm.model.supercontig_138.19	supercontig_138	244081	256710	304	9	Group I	AT5G63650-SnRK2.5	76.28	1e-173
	CpaSnRK2.6	CpaSnRK2.6	evm.model.supercontig_62.55	supercontig_62	393776	397859	362	9	Group III	AT4G33950-SnRK2.6	88.74	0
	CpaSnRK2.7	CpaSnRK2.7	evm.model.supercontig_55.80	supercontig_55	500933	503659	347	9	Group II	AT4G40010-SnRK2.7	74.37	0
	CpaSnRK2.8a	CpaSnRK2.8a	evm.model.supercontig_36.167	supercontig_36	1224091	1226297	337	9	Group II	AT1G78290-SnRK2.8	81.88	0
	CpaSnRK2.8b	CpaSnRK2.8b	evm.model.supercontig_98.59	supercontig_98	1083495	1084160	142	3	Group II	AT1G78290-SnRK2.8	63.3	2e-44
	CpaSnRK2.10	CpaSnRK2.10	evm.model.supercontig_118.28	supercontig_118	397969	414388	353	9	Group I	AT1G60940-SnRK2.10	89.17	0
Populus trichocarpa	PtrSnRK2.3	PtrSnRK2.3	Potri.005G134400.1	Chr05	10930321	10935733	362	9	Group III	AT5G66880-SnRK2.3	84.85	0
	PtrSnRK2.4a	PtrSnRK2.4a	Potri.004G218200.1	Chr04	22504309	22512159	363	10	Group I	AT1G10940-SnRK2.4	89.97	0
	PtrSnRK2.4b	PtrSnRK2.4b	Potri.T175700.1	scaffold_1443	1372	1866	98	2	Group I	AT1G10940-SnRK2.4	85	9e-37
	PtrSnRK2.5a	PtrSnRK2.5a	Potri.T011000.1	scaffold_25	57231	60986	353	9	Group I	AT5G63650-SnRK2.5	88.46	0
	PtrSnRK2.5b	PtrSnRK2.5b	Potri.004G138300.1	Chr04	16023007	16026819	354	9	Group I	AT5G63650-SnRK2.5	85.58	0
	PtrSnRK2.6a	PtrSnRK2.6a	Potri.009G106900.1	Chr09	9309303	9313285	362	9	Group III	AT4G33950-SnRK2.6	90.09	0
	PtrSnRK2.6b	PtrSnRK2.6b	Potri.004G145500.1	Chr04	16887289	16890876	363	9	Group III	AT4G33950-SnRK2.6	88.89	0
	PtrSnRK2.7a	PtrSnRK2.7a	Potri.005G072600.1	Chr05	5290381	5293051	261	9	Group II	AT4G40010-SnRK2.7	82.56	7e-167
	PtrSnRK2.7b	PtrSnRK2.7b	Potri.007G096400.1	Chr07	12245044	12248088	340	9	Group II	AT4G40010-SnRK2.7	73.14	0
	PtrSnRK2.8a	PtrSnRK2.8a	Potri.002G099700.1	Chr02	7187720	7190729	337	9	Group II	AT1G78290-SnRK2.8	81.91	0
	PtrSnRK2.8b	PtrSnRK2.8b	Potri.005G162500.1	Chr05	16691451	16694408	343	9	Group II	AT1G78290-SnRK2.8	78.96	0
	PtrSnRK2.10a	PtrSnRK2.10a	Potri.003G015400.1	Chr03	1936923	1942619	361	10	Group I	AT1G60940-SnRK2.10	87.7	0
	PtrSnRK2.10b	PtrSnRK2.10b	Potri.T172500.1	scaffold_1208	267	2091	189	3	Group I	AT1G60940-SnRK2.10	85.19	5e-86
	PtrSnRK2.10c	PtrSnRK2.10c	Potri.003G084100.1	Chr03	11157895	11162863	338	9	Group I	AT1G60940-SnRK2.10	78.81	0
Vitis vinifera	VviSnRK2.3	VviSnRK2.3	GSVIVT01003554001	chr7	14600782	14606877	345	9	Group III	AT5G66880-SnRK2.3	83.24	0
	VviSnRK2.5	VviSnRK2.5	GSVIVT01004839001	chr2	5557550	5562196	340	9	Group I	AT5G63650-SnRK2.5	77.7	0
	VviSnRK2.6	VviSnRK2.6	GSVIVT01031806001	chr3	4513960	4520767	363	9	Group III	AT4G33950-SnRK2.6	86.26	0
	VviSnRK2.8a	VviSnRK2.8a	GSVIVT01003419001	chr7	14826045	14829290	338	9	Group II	AT1G78290-SnRK2.8	81.33	0
	VviSnRK2.8b	VviSnRK2.8b	GSVIVT01002389001	chrUn	34542636	34545889	338	9	Group II	AT1G78290-SnRK2.8	81.33	0
	VviSnRK2.8c	VviSnRK2.8c	GSVIVT01009074001	chr18	4733208	4737587	335	9	Group II	AT1G78290-SnRK2.8	82.51	0
	VviSnRK2.10a	VviSnRK2.10a	GSVIVT01023339001	chr12	19581498	19587766	335	10	Group I	AT1G60940-SnRK2.10	88.92	0
	VviSnRK2.10b	VviSnRK2.10b	GSVIVT01022427001	chr7	20084792	20090820	355	9	Group I	AT1G60940-SnRK2.10	85.44	0
Amborella trichopoda	AtrSnRK2.4	AtrSnRK2.4	evm_27.model.AmTr_v1.0_scaffold00017.69	AmTr_v1.0_scaffold00017	2199028	2205363	354	9	Group I	AT1G10940-SnRK2.4	80.99	0
	AtrSnRK2.6	AtrSnRK2.6	evm_27.model.AmTr_v1.0_scaffold00033.261	AmTr_v1.0_scaffold00033	5712676	5721461	364	9	Group III	AT4G33950-SnRK2.6	87.36	0
	AtrSnRK2.8a	AtrSnRK2.8a	evm_27.model.AmTr_v1.0_scaffold00002.150	AmTr_v1.0_scaffold00002	2912908	2922028	338	9	Group II	AT1G78290-SnRK2.8	79.07	1e-180
	AtrSnRK2.8b	AtrSnRK2.8b	evm_27.model.AmTr_v1.0_scaffold00073.30	AmTr_v1.0_scaffold00073	1697786	1702593	291	8	Group II	AT1G78290-SnRK2.8	81.27	3e-156
Selaginella moellendorffii	SmoSnRk2.6a	SmoSnRk2.6a	158991	scaffold_84	43369	44907	334	9	Group III	AT4G33950-SnRK2.6	81.48	0
	SmoSnRk2.6b	SmoSnRk2.6b	164978	scaffold_1	4357245	4359036	334	9	Group III	AT4G33950-SnRK2.6	75	0
	SmoSnRk2.6c	SmoSnRk2.6c	171183	scaffold_13	2188150	2189851	360	9	Group III	AT4G33950-SnRK2.6	77.92	0
Physcomitrella patens	PpaSnRK2.6a	PpaSnRK2.6a	Pp1s218_59V6.1	scaffold_218	403715	407300	349	9	Group III	AT4G33950-SnRK2.6	83.08	0
	PpaSnRK2.6b	PpaSnRK2.6b	Pp1s240_91V6.1	scaffold_240	553498	557326	348	9	Group III	AT4G33950-SnRK2.6	85.81	0
	PpaSnRK2.6c	PpaSnRK2.6c	Pp1s113_72V6.1	scaffold_113	383975	387265	348	9	Group III	AT4G33950-SnRK2.6	83.71	0
	PpaSnRK2.6d	PpaSnRK2.6d	Pp1s116_98V6.1	scaffold_116	508367	511298	348	9	Group III	AT4G33950-SnRK2.6	78.31	0
Chlamydomonas reinhardtii	CreSnRK2.6a	CreSnRK2.6a	g11430.t1	chromosome_10	6478243	6485152	575	9	Group III	AT4G33950-SnRK2.6	71.38	7e-157
	CreSnRK2.6b	CreSnRK2.6b	Cre12.g499500.t1.3	chromosome_12	3146584	3151975	357	11	Group III	AT4G33950-SnRK2.6	53.39	4e-121

## Sheet: S3
Supplementary Table 3. SnRK2 genes in Chinese cabbage (Brassica rapa ssp. pekinensis)
Gene	Protein	B. rapa locus	Sub-genome	Chromosome no.	Genome location Star	Genome location End	Protein length (aa)	Exon number	Molecular weigh	Isoelectric Point	Group	Duplications	Domain	ID Pfam	At orthologs (Blast results)
															A. thaliana Locus	Identity	E-value
BraSnRK2.1a	BraSnRK2.1a	Bra006010	MF1	A03	1601308	1603292	372	9	42653.4	6.2039	Group I	segmental	Pkinase	PF00069	AT5G08590-SnRK2.1	89.89	0
BraSnRK2.1b	BraSnRK2.1b	Bra009354	LF	A10	14168965	14171031	370	9	42397.1	6.0388	Group I	segmental	Pkinase	PF00069	AT5G08590-SnRK2.1	95.45	0
BraSnRK2.2	BraSnRK2.2	Bra012897	MF2	A03	21673130	21674923	361	8	40998.5	4.4595	Group III	dispersed	Pkinase	PF00069	AT3G50500-SnRK2.2	93.65	0
BraSnRK2.3	BraSnRK2.3	Bra012113	LF	A07	12160940	12164446	357	8	40480.9	4.587	Group III	dispersed	Pkinase	PF00069	AT5G66880-SnRK2.3	94.2	0
BraSnRK2.4a	BraSnRK2.4a	Bra019889	LF	A06	3871442	3873381	359	9	40592.1	5.3744	Group I	segmental	Pkinase	PF00069	AT1G10940-SnRK2.4	96.12	0
BraSnRK2.4b	BraSnRK2.4b	Bra018417	MF1	A05	8117233	8119227	354	9	40346.1	6.2009	Group I	segmental	Pkinase	PF00069	AT1G10940-SnRK2.4	89.81	0
BraSnRK2.4c	BraSnRK2.4c	Bra031740	MF2	A09	36737105	36739109	357	9	40620.3	6.0351	Group I	segmental	Pkinase	PF00069	AT1G10940-SnRK2.4	91.46	0
BraSnRK2.5	BraSnRK2.5	Bra038652	LF	A06	15020734	15022383	357	8	41064.3	5.0945	Group I	dispersed	Pkinase	PF00069	AT5G63650-SnRK2.5	92.5	0
BraSnRK2.6a	BraSnRK2.6a	Bra011481	LF	A01	2005947	2008036	362	10	41061.7	4.6518	Group III	segmental	Pkinase	PF00069	AT4G33950-SnRK2.6	96.69	0
BraSnRK2.6b	BraSnRK2.6b	Bra017615	MF1	A03	29376338	29378337	362	10	40869.4	4.5491	Group III	segmental	Pkinase	PF00069	AT4G33950-SnRK2.6	95.77	0
BraSnRK2.7	BraSnRK2.7	Bra011815	LF	A01	398724	401187	347	9	39386.4	4.6415	Group II	dispersed	Pkinase	PF00069	AT4G40010-SnRK2.7	90.38	0
BraSnRK2.8a	BraSnRK2.8a	Bra003650	MF2	A07	17510613	17513020	478	7	54042.6	7.9069	Group II	segmental	Pkinase	PF00069	AT1G78290-SnRK2.8	90.6	0
BraSnRK2.8b	BraSnRK2.8b	Bra035026	LF	A07	25133664	25134472	169	3	19121.7	5.646	Group II	segmental	Pkinase	PF00069	AT1G78290-SnRK2.8	94.03	7e-41
BraSnRK2.9	BraSnRK2.9	Bra032188	MF1	A04	10553718	10557056	341	9	38898.3	5.8717	Group I	dispersed	Pkinase	PF00069	AT2G23030-SnRK2.9	92.04	0
BraSnRK2.10	BraSnRK2.10	Bra031475	MF1	A01	16975463	16977848	352	9	40219.1	6.3614	Group I	dispersed	Pkinase	PF00069	AT1G60940-SnRK2.10	90.03	0

## Sheet: S4
Supplementary Table 4. Identification of homologous SnRK2 genes between A. thaliana, B. rapa and B. oleracea.
tPCK Chr	CCB	A. thaliana		B. rapa			B. oleracea
		Gene	Locus	LF	MF1	MF2	LF	MF1	MF2
tPCK5	R	SnRK2.1	AT5G08590	Bra009354	Bra006010		Bol043777	Bol008797
tPCK6	M	SnRK2.2	AT3G50500			Bra012897			Bol016962
tPCK7	X	SnRK2.3	AT5G66880	Bra012113			Bol027210
tPCK1	A	SnRK2.4	AT1G10940	Bra019889	Bra018417	Bra031740	Bol036682	Bol022019	Bol031291
tPCK7	X	SnRK2.5	AT5G63650	Bra038652			Bol003051
tPCK4	U	SnRK2.6	AT4G33950	Bra011481	Bra017615		Bol013619	Bol033848
tPCK4	U	SnRK2.7	AT4G40010	Bra011815			Bol028860
tPCK6	E	SnRK2.8	AT1G78290	Bra035026		Bra003650	Bol027491		Bol003696
tPCK3	I	SnRK2.9	AT2G23030		Bra032188			Bol031716
tPCK7	D	SnRK2.10	AT1G60940		Bra031475			Bol044152
Note: tPCK Chr: Chromosome of translocation Proto-Calepineae Karyotype, ancestral genome of Brassica species, CCB: conserved collinear block, LF: the least fractionated blocks of Brassica, MF1: the medium fractionated blocks of Brassica, MF2: the most fractionated blocks of Brassica. The syntenic genes were detected by MCScanX and CoGE programs. One gene which colored red was corrected based on h…

## Sheet: S5
Supplementary Table 5. Fractionation of SnRK2 gene homeologs after triplication in B.rapa. Genes retained during fractionation are indicated as red 1s. Genes lost during fractionation are indicated white 0s. The three B. rapa sub-genomes are indicated as LF, MF1 and MF2. Retained indicates the number of B. rapa genes retained relative to A. thaliana within the 21-gene syntenic window.
LF
Gene	Accession No.	Retained	10	9	8	7	6	5	4	3	2	1	0	1	2	3	4	5	6	7	8	9	10
SnRK2.1	AT5G08590	16	1	1	1	1	1	1	1	0	1	1	1	0	1	1	1	0	1	1	0	0	1
SnRK2.2	AT3G50500	9	1	1	0	1	1	0	0	1	0	0	0	0	1	0	0	0	1	0	1	0	1
SnRK2.3	AT5G66880	14	1	1	1	0	1	0	0	1	1	1	1	1	1	1	1	0	0	0	1	0	1
SnRK2.4	AT1G10940	12	1	1	0	1	1	1	1	1	0	0	1	1	0	0	0	1	0	0	1	0	1
SnRK2.5	AT5G63650	14	0	1	1	1	1	0	1	1	0	1	1	0	0	1	1	0	1	1	1	0	1
SnRK2.6	AT4G33950	10	1	0	0	0	0	0	1	0	1	1	1	1	1	1	0	0	1	1	0	0	0
SnRK2.7	AT4G40010	8	1	1	0	0	1	0	1	0	1	1	1	0	0	0	0	0	0	0	1	0	0
SnRK2.8	AT1G78290	17	0	1	1	1	1	1	1	1	0	1	1	1	1	1	0	1	1	1	1	0	1
SnRK2.9	AT2G23030	6	1	0	0	1	0	0	0	0	1	0	0	0	0	0	0	1	1	1	0	0	0
SnRK2.10	AT1G60940	0	0	0	0	0	0	0	0	0	0	0	0	0	0	0	0	0	0	0	0	0	0
MF1
Gene	AccessionNo.	Retained	10	9	8	7	6	5	4	3	2	1	0	1	2	3	4	5	6	7	8	9	10
SnRK2.1	AT5G08590	10	0	1	1	0	1	1	1	0	1	1	1	0	0	1	0	0	0	1	0	0	0
SnRK2.2	AT3G50500	12	1	0	1	1	1	1	0	0	1	1	0	0	0	0	1	0	1	1	0	1	1
SnRK2.3	AT5G66880	2	0	0	1	0	0	0	0	1	0	0	0	0	0	0	0	0	0	0	0	0	0
SnRK2.4	AT1G10940	9	1	0	0	0	1	0	0	0	1	1	1	1	1	0	0	0	0	1	1	0	0
SnRK2.5	AT5G63650	8	0	1	0	0	1	0	0	0	0	1	0	1	1	0	1	0	0	0	1	0	1
SnRK2.6	AT4G33950	13	1	0	0	1	0	1	0	0	1	0	1	1	1	1	1	0	1	1	1	0	1
SnRK2.7	AT4G40010	1	0	1	0	0	0	0	0	0	0	0	0	0	0	0	0	0	0	0	0	0	0
SnRK2.8	AT1G78290	9	0	0	0	0	0	0	1	0	1	0	0	1	1	0	1	1	0	1	1	0	1
SnRK2.9	AT2G23030	5	0	0	0	0	0	0	0	0	0	1	1	0	1	1	0	1	0	0	0	0	0
SnRK2.10	AT1G60940	9	1	0	1	1	0	1	1	0	1	1	1	0	0	0	0	0	0	0	0	0	1
MF2
Gene	AccessionNo.	Retained	10	9	8	7	6	5	4	3	2	1	0	1	2	3	4	5	6	7	8	9	10
SnRK2.1	AT5G08590	7	0	1	0	0	1	0	0	0	0	0	0	0	1	0	0	1	1	1	0	1	0
SnRK2.2	AT3G50500	8	0	0	0	0	0	0	0	0	1	0	1	0	1	1	0	1	1	1	1	0	0
SnRK2.3	AT5G66880	13	1	0	0	1	0	0	1	0	1	1	0	1	1	1	1	1	1	0	1	1	0
SnRK2.4	AT1G10940	11	1	0	1	0	0	0	1	1	0	1	1	1	0	1	0	0	1	1	0	0	1
SnRK2.5	AT5G63650	9	1	1	0	1	1	1	1	0	0	0	0	0	0	1	0	1	0	1	0	0	0
SnRK2.6	AT4G33950	11	1	0	0	0	1	1	0	1	0	0	0	1	1	1	1	1	0	0	1	0	1
SnRK2.7	AT4G40010	7	1	1	0	0	0	1	0	0	0	0	0	0	0	0	0	0	0	1	1	1	1
SnRK2.8	AT1G78290	8	1	0	0	0	0	0	1	1	0	0	1	1	0	0	1	0	0	1	0	1	0
SnRK2.9	AT2G23030	0	0	0	0	0	0	0	0	0	0	0	0	0	0	0	0	0	0	0	0	0	0
SnRK2.10	AT1G60940	10	0	0	0	0	0	0	1	1	1	1	0	1	1	0	1	1	0	0	1	1	0

## Sheet: S6
Supplementary Table 6. Pairwise comparison of Ks values about SnRK2 genes among A. thaliana and B. rapa
Syntenic gene pairs	Method	Ka	Ks	Ka/Ks	P-Value(Fisher)	Divergence-Time (MYA)
Bra031475-AT1G60940	NG	0.037656	0.435473	0.0864715	2.87546e-32	14.5158
Bra009354-AT5G08590	NG	0.0273133	0.378717	0.0721206	2.3961e-31	12.6239
Bra006010-AT5G08590	NG	0.0310802	0.27042	0.114933	9.1357e-20	9.014
Bra012897-AT3G50500	NG	0.0340057	0.653119	0.0520666	6.82955e-52	21.7706
Bra012113-AT5G66880	NG	0.0232167	0.573804	0.0404611	1.53065e-50	19.1268
Bra019889-AT1G10940	NG	0.0294944	0.358723	0.0822204	3.60143e-29	11.9574
Bra018417-AT1G10940	NG	0.025293	0.420289	0.06018	1.09036e-36	14.0096
Bra031740-AT1G10940	NG	0.0232195	0.355865	0.065248	3.15524e-31	11.8622
Bra038652-AT5G63650	NG	0.0237169	0.410336	0.0577986	1.60131e-36	13.6779
Bra011481-AT4G33950	NG	0.0160431	0.433268	0.0370282	3.22758e-43	14.4423
Bra017615-AT4G33950	NG	0.0232793	0.530744	0.0438615	8.05865e-48	17.6915
Bra011815-AT4G40010	NG	0.0358117	0.427401	0.0837895	5.26643e-31	14.2467
Bra035026-AT1G78290	NG	0.069895	0.471942	0.148101	3.61662e-13	15.7314
Bra003650-AT1G78290	NG	0.0633795	0.533251	0.118855	9.09687e-31	17.775
Bra032188-AT2G23030	NG	0.046118	0.314132	0.146811	7.63695e-19	10.4711

## Sheet: S7
Supplementary Table 7. The sequences of identified BcSnRK2 genes.
Gene name	Gene sequence	CDS sequence
BcSnRK2.1a	ATGGACAAGTATGAGGTTGTGAAGGATCTGGGGACTGGAAACTTCGGTGTGGCTCGTCTTCTAAAGCACAAGGAGACCAAAGAGCTGGTTGCCATGAAATACATCGAGAGAGGCCGAAAGGTTGGTCCTTTCCTCCTCTCTGTTTCTTAAGTAACTATTGGGTTTTTGATTCTTAGGGGTTTTGCTTTTAGCTCAGAGGGTATTATATAAAGTATGATCTTTTGAATAAGATTTGTAGTTAAAGGTGAGAACTTTGGGGTTTTGATGACAAATTATCATACTGTATGATGATGATGATTTGGCTTTTTGGTTGTTTTGTATGTTTGTTTATGGACTGCAGATAGATGAGAATGTGGCTAGAGAGATTATCAATCACAGATCACTTAAGCATCCTAATAT…	ATGGACAAGTATGAGGTTGTGAAGGATCTGGGGACTGGAAACTTCGGTGTGGCTCGTCTTCTAAAGCACAAGGAGACCAAAGAGCTGGTTGCCATGAAATACATCGAGAGAGGCCGAAAGATAGATGAGAATGTGGCTAGAGAGATTATCAATCACAGATCACTTAAGCATCCTAATATCATTCGCTTCAAGGAGGTGATGCTGACACCTACTCATCTTGCCATTGTGATGGAGTATGCTTCTGGAGGAGAGCTCTTTGATCGAATCTGCACTGCCGGTAGATTCAGTGAAGCTGAGGCTAGGTACTTCTTTCAACAGCTTATTTGCGGCGTCGACTACTGCCACTCTTTGCAAATATGCCACAGAGATCTGAAGCTTGAGAACACACTGCTTGATGGG…
BcSnRK2.1b	ATGGATAAGTATGAGGTTGTGAAGGATCTGGGAACTGGGAACTTCGGTGTGGCTCGCCTTCTAAGGCATAAGGAGACTAAAGAGCTTGTCGCCATGAAGTACATCGAGAGAGGCCGAAAGGTCGAAAATTTACTCTCTACTCTTACTGTTTTTTTTTGAAGTTTTAATTTGGGGTTTAGGATTTTTTAGGGGTTTTGATTTTACTTATAGAAAGTATGATCTTTTGAGTGAGATTTGCTGGAAAAGGTGAGATATTTGGGGTTTTGATGATGATGATTTGGGGTTTTGATTGTTTTGCAGATAGATGAGAACGTGGCTAGAGAGATAATCAATCACAGATCACTTAAGCATCCTAATATCATCCGCTTCAAGGAGGCAAGTTTTGTTAATTGGGTTTTT…	ATGGATAAGTATGAGGTTGTGAAGGATCTGGGAACTGGGAACTTCGGTGTGGCTCGCCTTCTAAGGCATAAGGAGACTAAAGAGCTTGTCGCCATGAAGTACATCGAGAGAGGCCGAAAGATAGATGAGAACGTGGCTAGAGAGATAATCAATCACAGATCACTTAAGCATCCTAATATCATCCGCTTCAAGGAGGTGATTCTGACACCTACACATCTTGCCATTGTGATGGAGTATGCTTCTGGAGGAGAGCTCTTTGAGAGAATCTGCACTGCCGGTAGATTCAGTGAAGCTGAGGCTAGGTACTTCTTTCAACAACTGATCTGTGGGGTCGACTACTGCCACTCCTTGCAAATATGCCACAGAGATCTGAAGCTTGAGAACACACTGCTTGATGGT…
BcSnRK2.2	ATGGATCCGACGACGGCGGCGGTGATGCCGATTGATTTGCCGATCATACACGAGAGCGATCGGTACGACTTCGTGAGAGATATTGGGTCTGGCAACTTCGGAGTAGCTCGTCTCATGACCGATAGAGTTACAAAGGAGCTCGTCGCTGTCAAGTACATCGAGAGAGGTGACAAAGTACGCTCCTTTTCAATTCCATGTACTCTCCTCCTCCTAGATTGATATATAGAGGGTAGTAGTAGTAGTTGTAGTGATGATAAGTTTCTAGATTTAGTAGCTTCCCTCTTTTAAAGGTGCTAACTTTTTTATTCTCTCAACCGTTTTTTTTTTCTTTCAATAAATGCTTTTGATAAAGTTGTGATCTTTTTTTTTTTTTTTCCAGATTGATGAGAATGTGCAGAG…	ATGGATCCGACGACGGCGGCGGTGATGCCGATTGATTTGCCGATCATACACGAGAGCGATCGGTACGACTTCGTGAGAGATATTGGGTCTGGCAACTTCGGAGTAGCTCGTCTCATGACCGATAGAGTTACAAAGGAGCTCGTCGCTGTCAAGTACATCGAGAGAGGTGACAAAATTGATGAGAATGTGCAGAGGGAGATCATCAACCACAGGTCACTGAGGCATCCTAATATCGTCAGGTTTAAGGAGGTGATTTTGACGCCTAGCCATCTGGCTATTGTGATGGAGTATGCTTCTGGTGGTGAGCTTTATGACCGCATCTGTAACGCTGGTCGGTTTAGTGAAGATGAGGCTAGGTTCTTCTTTCAGCAGCTTATCTCTGGAGTTAATTATTGTCAT…
BcSnRK2.3	ATGGATCGAGCAGCAGCGGTGGGCACAGGACCGATGGATATGCCGATTATGCACGACAGTGATCGATACGACTTCGTTAAAGATATTGGGTCTGGTAACTTCGGAGTAGCTCGTCTCATGAGAGATAAAGTCACAAAGGAGCTCGTTGCTGTTAAGTACATCGAGCGAGGAGACAAGGTTCTTTATTCTTTAAAAAAAGCTCAAATTTTTATTTTCTATATTTGGAAAGTTGATGTTTTTTCTTAGTTCATTGACCAGCTTACACTTTCCAGATTTAGGGTAATGATAAATCATTCGCCTTTTTATGGTTATTATGGTTTGTTGATGATGATTATGCTTTAAAGTGCTGAGCTTTAACTAAATGGTGATGGATTACGAGTTTTCAGATAGATGAGAATG…	ATGGATCGAGCAGCAGCGGTGGGCACAGGACCGATGGATATGCCGATTATGCACGACAGTGATCGATACGACTTCGTTAAAGATATTGGGTCTGGTAACTTCGGAGTAGCTCGTCTCATGAGAGATAAAGTCACAAAGGAGCTCGTTGCTGTTAAGTACATCGAGCGAGGAGACAAGATAGATGAGAATGTTCAGAGGGAAATAATAAACCACAGGTCACTCAGGCATCCTAATATTGTCAGATTTAGAGAGGTCATTTTAACACCGACTCATTTGGCTATTATAATGGAATATGCTTCTGGTGGTGAGCTTTATGAGCGCATTTGCAATGCTGGACGGTTTAGCGAGGATGAGGCTCGATTCTTCTTTCAGCAGCTTATATCTGGAGTCAGCTATTGT…
BcSnRK2.4a	ATGGAGAAGTACGAGCTGGTGAAAGACATAGGAGCTGGGAACTTCGGAGTCGCGAGGCTCATGAAGGTCAAAGACTCCAAGGAGCTCGTTGCCATGAAGTACATCGAGCGTGGTCCCAAGGTCCGTCCTCTCCTCCGCTCATTATATAGTGCCTAGTTATCTCAGAGTTGTAAGGGCTTTGTTGTTTTTGGATGCAGATTGATGAGAATGTGGCAAGAGAGATCATCAATCACAGATCACTTCGCCATCCTAATATAATCCGCTTTAAGGAGGTTTTGTCAATTTTCTGACATGTGTTCTCCTCTCTGTGGTGAAAAAGGATTATCTTTATGAAGTTGATTTATATTACAGGTTGTGTTGACTCCAACTCATCTTGCTATTGCCATGGAGTATGCTGCT…	ATGGAGAAGTACGAGCTGGTGAAAGACATAGGAGCTGGGAACTTCGGAGTCGCGAGGCTCATGAAGGTCAAAGACTCCAAGGAGCTCGTTGCCATGAAGTACATCGAGCGTGGTCCCAAGATTGATGAGAATGTGGCAAGAGAGATCATCAATCACAGATCACTTCGCCATCCTAATATAATCCGCTTTAAGGAGGTTGTGTTGACTCCAACTCATCTTGCTATTGCCATGGAGTATGCTGCTGGTGGTGAACTTTTCGAGAGGATCTGCAGTGCTGGAAGATTCAGTGAGGATGAGCAAATATGCCACAGAGATCTGAAGCTCGAGAACACACTCCTAGATGGTAGTCCTGCTCCACGTCTCAAAATCTGTGATTTTGGTTATTCCAAGTCCTCTCTA…
BcSnRK2.4b	ATGGAGAAGTACGAGCTGGTGAAAGACATAGGCGCTGGGAATTTCGGAGTGGCGAGGCTCATGAAGGTCAAAAACTCTAAAGAGCTCGTTGCCATGAAGTACATCGAGCGTGGTCCTAAGGTGAGCTGATCATTTCTCATTTCATGTACCTTGATTAGCTTCTTAGCTCGTTGGTATTAAAAAGATTGTCTTTTTAGCTCATTGTAGTGGTTAGTTATCTCATTTTCTGAGCAATGGCTTTGTTGTTTTTTCTTGGGATGCAGATTGATGAGAATGTGGCAAGAGAGATCATTAATCATAGATCACTTCGCCATCCTAATATTATCCGTTTCAAGGAGGTTTGTCAATTTATAACATGGCTTCTCCTCGCTGTGGTGATTATGAGATATCTATTTAAGC…	ATGGAGAAGTACGAGCTGGTGAAAGACATAGGCGCTGGGAATTTCGGAGTGGCGAGGCTCATGAAGGTCAAAAACTCTAAAGAGCTCGTTGCCATGAAGTACATCGAGCGTGGTCCTAAGATTGATGAGAATGTGGCAAGAGAGATCATTAATCATAGATCACTTCGCCATCCTAATATTATCCGTTTCAAGGAGGTTGTGTTGACTCCAACTCATCTTGCTATTGCCATGGAGTATGCTGCTGGTGGTGAATTATTCGAGCGTATTTGCAGTGCTGGAAGATTCAGTGAGGATGAGGCGAGATACTTCTTCCAGCAGCTTATATCAGGTGTTAGCTATTGCCATGCTATGCAAATATGCCATAGAGATCTGAAGCTCGAGAATACACTCCTGGATGGA…
BcSnRK2.5	ATGGACAAGTATGAAGTTGTCAAGGACTTGGGAGCTGGGAACTTCGGTGTTGCTCGTCTCCTTAGGCATAAAGAGACTAAGGAGCTTGTTGCCATGAAGTACATCGAGAGAGGTCGCAAGGTTTGATCTTTCTCCTCTCTTTGTGTTGAAAAACGAAACCTTTGAATCAAATGATGATGTGGTTTGTAGATTGATGAGAATGTGGCGAGAGAGATTATTAATCACAGATCACTTAGGCATCCTAATATCATCCGCTTCAAGGAGGTGGTTCTGACTCCAACTCATCTTGCTATTGTAATGGAGTATGCTTCTGGAGGAGAGCTCTTTGAACGAATCTGTAATGCTGGTAGATTCAGTGAAGCTGAGGTGAGACCTTTCTCCTTAATATCCTAAGTTGGG…	ATGGACAAGTATGAAGTTGTCAAGGACTTGGGAGCTGGGAACTTCGGTGTTGCTCGTCTCCTTAGGCATAAAGAGACTAAGGAGCTTGTTGCCATGAAGTACATCGAGAGAGGTCGCAAGATTGATGAGAATGTGGCGAGAGAGATTATTAATCACAGATCACTTAGGCATCCTAATATCATCCGCTTCAAGGAGGTGGTTCTGACTCCAACTCATCTTGCTATTGTAATGGAGTATGCTTCTGGAGGAGAGCTCTTTGAACGAATCTGTAATGCTGGTAGATTCAGTGAAGCTGAGGCTAGATACTTCTTTCAGCAGCTGATTTGTGGAGTGGATTACTGTCATTCCCTGCAAATATGTCATAGAGATCTGAAGCTTGAGAACACTCTGCTCGATGGT…
BcSnRK2.6a	ATGGACCGACCAGCAGTGAGTGGGCCAATGGATTTGCCGATCATGCACGATAGCGACAGATACGAGCTCGTCAAAGATATTGGCTCCGGTAATTTCGGAGTTGCAAGATTGATGAGAGACAAGCTAAGTAACGAGCTTGTTGCTGTCAAATACATCGAGAGAGGTGAGAAGGTTAGTGTTTTTCTCAATCCCTCTGGTTTCTTGATTTTTTTTTTTTTAATTCACTTGTGTGTTTGATTGCTTATGTGAATCAATGAAGCGTTAGTTATATAGAAAATCATCAACATAGTTGTTACATCATCTTCATTTACTTTGTTCTGATATGGATCTTTCATAATTCGAATGTGGAACATGATTATTATTGGTCATGAGATTTCTTTGATTTTTTTTTTCTATTAT…	ATGGACCGACCAGCAGTGAGTGGGCCAATGGATTTGCCGATCATGCACGATAGCGACAGATACGAGCTCGTCAAAGATATTGGCTCCGGTAATTTCGGAGTTGCAAGATTGATGAGAGACAAGCTAAGTAACGAGCTTGTTGCTGTCAAATACATCGAGAGAGGTGAGAAGATAGATGAAAATGTAAAAAGGGAGATAATTAACCATAGGTCCTTAAGACATCCCAATATCGTTAGATTCAAAGAGGTCGTATTAACACCAACACATTTGGCCATTGTTATGGAATACGCAGCTGGAGGAGAACTCTTTGAGCGTATCTGCAATGCAGGCCGTTTCAGCGAAGACGAGGCGAGGTTTTTCTTCCAGCAACTCATTTCAGGAGTTAGTTACTGTCATGCT…
BcSnRK2.6b	ATGGATCGACCAGCAGTGAGTGGACCAATGGATTTGCCGATCATGCACGACAGCGATAGGTACGAGCTCGTCAAAGATATTGGCTCCGGTAACTTCGGAGTTGCGAGGTTAATGAGAGACAAGCAGAGTAACGAGCTTGTTGCTGTCAAATATATCGAGCGAGGTGAGAAGGTAAAGTGTCTTTCTCTTATCTTTCAATAAGATGTTAAATGGTTTTGATCATTGATGCTAATATTAGTAAATACTCTTAACATATTTGTTACTTTATCTTCATTTCTTTGTTCTGCTATGTAAAAATTTCATAATTGGAATAATATTTTTATATTATTTACAGATAGATGAAAATGTGAAAAGGGAGATAATTAATCACAGGTCCTTAAGACATCCAAATATCGTCAG…	ATGGATCGACCAGCAGTGAGTGGACCAATGGATTTGCCGATCATGCACGACAGCGATAGGTACGAGCTCGTCAAAGATATTGGCTCCGGTAACTTCGGAGTTGCGAGGTTAATGAGAGACAAGCAGAGTAACGAGCTTGTTGCTGTCAAATATATCGAGCGAGGTGAGAAGATAGATGAAAATGTGAAAAGGGAGATAATTAATCACAGGTCCTTAAGACATCCAAATATCGTCAGATTTAAAGAGGTCATATTAACACCAACCCATTTGGCTATTGTTATGGAATACGCAGCTGGAGGAGAACTCTTTGAGCGTATCTGCAATGCAGGCCGGTTCAGCGAAGACGAGGCAAGGTTTTTCTTCCAGCAACTCATTTCAGGAGTTAGTTACTGTCATGCT…
BcSnRK2.7	ATGGAAAGGTACGACATACTGAGAGATCTTGGCTCCGGCAACTTTGGAGTTGCAAAGCTCGTCAGAGAGAAAGCCAACGGAAAGTTTTACGCCGTTAAGTACATCGAAAGAGGCCTTAAGGTATTTGTGTTTCCTTTCCCTAAAGTACTCGTTTCTTTTTTTTTTTGGTTACACAAGATTTATGCGTGAATGAATCGATCTTTTTTCATGAATAGTTTTCTTAGTTTATTTGATCAGTAAATGGATTAAGGGGTTGCTTTTGTACAGATTGATGAACATGTACAGAGAGAGATCATAAATCATAGAGACTTGAAGCACCCCAATATAATCAGATTCAAAGAGGTATTGTTCATAGTCTGGTCTGGTCTATAATCCAGCGTTGTCCAGAGAACTCATAAA…	ATGGAAAGGTACGACATACTGAGAGATCTTGGCTCCGGCAACTTTGGAGTTGCAAAGCTCGTCAGAGAGAAAGCCAACGGAAAGTTTTACGCCGTTAAGTACATCGAAAGAGGCCTTAAGATTGATGAACATGTACAGAGAGAGATCATAAATCATAGAGACTTGAAGCACCCCAATATAATCAGATTCAAAGAGGTTTTTGTAACACCAACACATCTTGCCATAGTAATGGAGTATGCAGCAGGCGGTGAACTTTTTGAAAGAATTTGCAGTGCCGGTAGATTCAGCGAAGACGAAGCAAGGTACTATTTCAAACAACTTATCTCGGGAGTTAGCTATTGTCACGCTATGCAAATATGTCACAGAGACCTTAAGCTCGAGAATACACTTTTAGATGGG…
BcSnRK2.8a	ATGGAGAGGTATGATATAGTGAAGGATATTGGGTCTGGTAATTTCGGAGTGGCTAAGCTTGTTCGTGACAAAGTTTCTAAAGAGCTTTTCGCTATTAAGTTCATCGAGAGAGGCCATAAGGTTTGTCTCTTTTCTACTCTCGTCCCAGTCTCTACTCTATATGTGAGCTAATTTAAAGAAGTATGATTGAATATGTTTATTTTTATGGATGTTATGAAGATTGATGAACATGTTCAAAGAGAAATCATGAACCATAGGTCACTCAACCATCCCAACATAATAAGATTCAAGGAGGTATAAACAACCATGTATTTTTTTTTCTTTTATTAAATTTTACAGTATATTAATTCTTCATAAGTTACATAATTGTATTTTCTTGTTTTATAATAAGGTTCTGTT…	ATGGAGAGGTATGATATAGTGAAGGATATTGGGTCTGGTAATTTCGGAGTGGCTAAGCTTGTTCGTGACAAAGTTTCTAAAGAGCTTTTCGCTATTAAGTTCATCGAGAGAGGCCATAAGATTGATGAACATGTTCAAAGAGAAATCATGAACCATAGGTCACTCAACCATCCCAACATAATAAGATTCAAGGAGGTTCTGTTGACGGCAACACATTTGGCTATAGTAATGGAATATGCCGCCGGAGGAGAACTCTTTGAAAGAATCTGTAGTGCCGGTAGATTTGGCGAAGATGAGGCAAGGTTTTTCTTCCAGCAGCTAATCTCAGGAGTTAGTTACTGTCATAGTCTTCAAATTTGCCATAGAGATCTAAAGCTAGAGAACACGCTATTAGATGGA…
BcSnRK2.8b	ATGGAAGCAAGTTGGGTTAGCAAAAATTGGAGACAGCTCATAGGAGGAGGAACACATGTGTTATGAGCATGTAAGGGGATCCAAAGGACTCTTTCTTGTCCAACTCATCTTTTCACATTTTAAATTTAGTTTGCATAGTTTTCTTTTTGGGCAACACATCTATAAATTTTAATACACTACTACATAAGCGATTTCCACGAGATTTTCTTGAAATAATTTATTTGCTAGTTGTGATGATGTTTTAAAATAATAGTGTTCTGTAATCGAATTCAAGTCAATGGTGTTTGGATTGCCTCACCCTAATCTCTCTTATTAAAACTAGACACGGTTTACTCGACAGCTCTTTGTGTGAGTGAATTTCCTAAAATAGAATAAGATTGGTTTTGTCCTTCACAGTTT…	ATGGAAGCAAGTTGGGTTAGCAAAAATTGGAGACAGCTCATAGGAGGAGGAACACATAGTATGGAGAGGTATGATATAGTGAAGGATATAGGGTCTGGTAACTTCGGAGTAGCGAAGCTGGTCCGTGACAAGTTTTCAAAAGAGCTTTTCGCTGTTAAGTTCATCGAGAGAGGTCAAAAGATTGATGAACATGTACAAAGAGAGATCATGAACCATAGGTCACTCAACCATCCCAATATAATAAGATTCAAGGAGGTCTTATTGACGGCAACACATTTGGCTATAGTAATGGAATACGCCGCCGGAGGAGAACTCTTTGAAAGAATCTGCAGCTCCGGAAGATTCAGTGAAGACGAGGCAAGGTTTTTCTTTCAGCAACTGATCTCAGGAGTTAGTTAC…
BcSnRK2.10	ATGGAGAAGTACGAGCTGGTTAAAGACATAGGTTCTGGGAACTTTGGAGTGGCGAGGCTGATGAGGGTCAAAGACTCCAAGGAACTCGTTGCCATGAAGTACATCGAGCGTGGCCCTAAGGTTTCTCCTTTTTGTTTTTTTTTTGTTTCTGAGCTGTGATTTCAGAGATGGGCAAAATAGCAATTTTGAATATTCTAACTTTTGTATCTGCTTAGTTCAGAATTGTTATATGTGTTTTGTCTTCCAAGTTCAAATATTGAATCTTTTTCTGTTTTTTTTTTTTTTGGTACGTAGATCGATGAGAACGTGGCAAGGGAGATTATTAACCACAGATCACTTCGCCATCCCAATATAATCCGGTTTAAGGAGGTATGTGCATTTCCTACACTTGTTGAAAAT…	ATGGAGAAGTACGAGCTGGTTAAAGACATAGGTTCTGGGAACTTTGGAGTGGCGAGGCTGATGAGGGTCAAAGACTCCAAGGAACTCGTTGCCATGAAGTACATCGAGCGTGGCCCTAAGATCGATGAGAACGTGGCAAGGGAGATTATTAACCACAGATCACTTCGCCATCCCAATATAATCCGGTTTAAGGAGGTGGTTTTGACTCCAACGCATATAGCTATTGTCATGGAATATGCTGCTGGAGGCGAGCTATTTGAGCGTATATGCAGCGCTGGAAGATTCAGTGAAGATGAGGCAAGATACTTTTTCCAGCAGCTTATATCAGGAGTCAGCTACTGCCATGCTATGCAAATATGCCACAGAGATCTGAAGCTCGAAAATACTCTCTTGGATGGA…
